# Supplementary material for: Role of β-Arrestin 2 in the antinociceptive and side effect profile of morphine and the novel mu opioid receptor agonists, kurkinorin and kurkinol
Source: Neuropsychopharmacology. 2025 Sep 3;50(12):1777–86. doi: 10.1038/s41386-025-02214-z (PMC12518651; doi:10.1038/s41386-025-02214-z)
Supplement: Supplementary file 1 — Supplimentary tables [file 41386_2025_2214_MOESM1_ESM.xlsx]

## Sheet: Table S1
Table S1: Statistical analyses and results - Main text Figures
Figure Panel	Description	Statistical analysis	Results		Follow-up comparisons	N / group
Figure 1 – Tail withdrawl and hotplate assay								MOR	Mu opioid receptor
A	Hot plate	Two-way ANOVA	Treatment × time: F(36, 432) = 20.37, p < 0.0001		Dunnett, Tukey	10-12		βArr2	β-Arrestin 2
B	Hot plate AUC low dose	One-way ANOVA	Treatment: F(3, 41) = 9.70, p < 0.0001		Tukey	10-12		KO	Knockout (-/-)
C	Hot plate AUC high dose	One-way ANOVA	Treatment: F(3, 41) = 26.93, p < 0.0001		Tukey	10-12		WT	Wild-type (+/+)
D	Hot plate in MOR KOs	Three-way ANOVA	Treatment × genotype × time: F(7.18, 95.79) = 6.59, p < 0.001		Dunnett	6		β-FNA	β-funaltraxamine
			Treatment × time (in WTs): F(15, 100) = 6.44, p < 0.0001					n.s.	not significant
			Treatment × time (in KOs): n.s.
			Treatment (in KOs): n.s.
			Time (in KOs): n.s.
E	Hot plate AUC in MOR KOs	Two-way ANOVA	Treatment × genotype: F(3, 40) = 6.33, p = 0.0013		Tukey	6
F	Tail withdrawal in MOR KOs	Two-way ANOVA	Treatment × genotype: F(3, 40) = 44.47, p < 0.0001		Tukey	6
G	Morphine cumulative dose response in βArr2 KOs	Non-linear regression (agonist vs. normalized response - variable slope)	ED50 (mg/kg) (95% CI):		N/A	5-6
			WT (day 1): 7.57 (6.1-9.04)
			KO (day 1): 4.40 (3.30-5.50)
			WT (day 9): 13.41 (12.31-14.51)
			KO (day 9): 8.47 (7.53-9.41)
H	Kurkinorin cumulative dose response in βArr2 KOs	Non-linear regression (agonist vs. normalized response - variable slope)	ED50 (mg/kg) (95% CI):		N/A	5
			WT (day 1): 4.76 (3.73-5.80)
			KO (day 1): 2.92 (2.39-3.46)
			WT (day 9): 10.42 (9.51-11.33)
			KO (day 9): 5.25 (4.02-6.49)
I	Kurkinol cumulative dose response in βArr2 KOs	Non-linear regression (agonist vs. normalized response - variable slope)	ED50 (mg/kg) (95% CI):		N/A	5
			WT (day 1): 4.31 (4.01-4.61)
			KO (day 1): 3.74 (3.46-4.02)
			WT (day 9): 4.87 (4.51-5.22)
			KO (day 9): 4.39 (3.71-5.07)
Figure 2 – Paclitaxel-induced neuropathic pain
A	Mechanical allodynia induction phase	Two-way ANOVA	Paclitaxel × time: F(6, 414) = 24.98, p < 0.0001		Šídák	11-60
	Mechanical allodynia treatment phase	Two-way ANOVA	Treatment × time: F(40, 540) = 9.81, p < 0.0001		Dunnett	11-12
B	Thermal allodynia induction phase	Two-way ANOVA	Paclitaxel × time: F(6, 414) = 21.99, p < 0.0001		Šídák	11-60
	Thermal allodynia treatment phase	Two-way ANOVA	Treatment × time: F(40, 540) = 9.71, p < 0.0001		Dunnett	11-12
C	Mechanical allodynia dose response	Non-linear regression (agonist vs. response - variable slope [four parameter])	ED50 (mg/kg) (95% CI):		N/A	12
			Morphine: 9.25 (7.46-11.05)
			Kurkinorin: 9.11 (7.16-11.06)
			Kurkinol: 1.56 (0.88-2.24)
D	Thermal allodynia dose response	Non-linear regression (inhibitor vs. response - variable slope [four parameter])	ID50 (mg/kg) (95% CI):		N/A	12
			Morphine: 9.26 (6.82-11.70)
			Kurkinorin: 11.69 (8.65-14.72)
			Kurkinol: 1.85 (1.15-2.55)
E	Mechanical allodynia with β-FNA	Two-way ANOVA	Treatment × β-FNA: n.s.		Šídák	6
			Treatment: n.s.
			β-FNA: F(1, 30) = 43.73, p < 0.0001
F	Thermal allodynia with β-FNA	Two-way ANOVA	Treatment × β-FNA: n.s.		Šídák	6
			Treatment: n.s.
			β-FNA: F(1, 30) = 26.01, p < 0.0001
Figure 3 – Whole body plethysmography
A	Morphine frequency	Two-way ANOVA	Treatment × time: F(7, 196) = 6.87, p < 0.0001		Šídák	14-16
	Morphine frequency AUC	t-test	Treatment: t(28) = 4.35, P = 0.0002		N/A	14-16
B	Kurkinorin frequency	Two-way ANOVA	Treatment × time: F(14, 259) = 2.56, p = 0.0019		Tukey	11-16
	Kurkinorin frequency AUC	One-way ANOVA	Treatment: F(2, 37) = 7.83, p = 0.0015		Tukey	11-16
C	Kurkinol frequency	Two-way ANOVA	Treatment × time: F(14, 266) = 1.75, p = 0.0464		Tukey	11-16
	Kurkinol frequency AUC	One-way ANOVA	Treatment: F(2, 38) = 8.88, p = 0.0007		Tukey	11-16
D	Morphine tidal volume	Two-way ANOVA	Treatment × time: p = 0.0591		Šídák	14-16
			Treatment: F(1, 28) = 14.61, p = 0.0007
			Time: F(4.316, 120.8) = 4.22, p = 0.0024
	Morphine tidal volume AUC	t-test	Treatment: t(28) = 2.90, P = 0.0071		N/A	14-16
E	Kurkinorin tidal volume	Two-way ANOVA	Treatment × time: F(14, 259) = 2.29, p = 0.0058		Tukey	11-16
	Kurkinorin tidal volume AUC	One-way ANOVA	Treatment: n.s.		None	11-16
F	Kurkinol tidal volume	Two-way ANOVA	Treatment × time: F(14, 266) = 3.55, p < 0.0001		Tukey	11-16
	Kurkinol tidal volume AUC	One-way ANOVA	Treatment: F(2, 38) = 6.50, p = 0.0037		Tukey	11-16
G	Morphine frequency in βArr2 KOs	Three-way ANOVA	Treatment × genotype × time: n.s.		None	5-7
			Treatment × genotype: n.s.
			Treatment × time: n.s.
			Genotype × time n.s.
			Treatment: F(1, 21) = 10.60, p = 0.0038
			Genotype: n.s.
			Time: n.s.
	Morphine frequency AUC in βArr2 KOs	Two-way ANOVA	Treatment × genotype: n.s.		None	5-7
			Treatment: F(1, 20) = 13.29, p = 0.0016
			Genotype: n.s.
H	Kurkinorin frequency in βArr2 KOs	Three-way ANOVA	Treatment × genotype × time: n.s.		None	6-7
			Treatment × genotype: n.s.
			Treatment × time: n.s.
			Genotype × time n.s.
			Treatment: F(1, 21) = 15.76, p = 0.0007
			Genotype: n.s.
			Time: n.s.
	Kurkinorin frequency AUC in βArr2 KOs	Two-way ANOVA	Treatment × genotype: n.s.		None	6-7
			Treatment: F(1, 21) = 21.29, p = 0.0001
			Genotype: n.s.
I	Kurkinol frequency in βArr2 KOs	Three-way ANOVA	Treatment × genotype × time: n.s.		None	6-7
			Treatment × genotype: n.s.
			Treatment × time: n.s.
			Genotype × time n.s.
			Treatment: F(1, 23) = 13.18, p = 0.0014
			Genotype: n.s.
			Time: n.s.
	Kurkinol frequency AUC in βArr2 KOs	Two-way ANOVA	Treatment × genotype: n.s.		None	6-7
			Treatment: F(1, 23) = 17.29, p = 0.0004
			Genotype: n.s.
J	Morphine tidal volume in βArr2 KOs	Three-way ANOVA	Treatment × genotype × time: n.s.		None	5-7
			Treatment × genotype: n.s.
			Treatment × time: n.s.
			Genotype × time n.s.
			Treatment: F(1, 20) = 13.11, p = 0.0017
			Genotype: n.s.
			Time: n.s.
	Morphine tidal volume AUC in βArr2 KOs	Two-way ANOVA	Treatment × genotype: n.s.		None	5-7
			Treatment: F(1, 20) = 38.58, p < 0.0001
			Genotype: n.s.
K	Kurkinorin tidal volume in βArr2 KOs	Three-way ANOVA	Treatment × genotype × time: n.s.		None	6-7
			Treatment × genotype: n.s.
			Treatment × time: n.s.
			Genotype × time n.s.
			Treatment: F(1, 21) = 10.60, p = 0.0038
			Genotype: n.s.
			Time: n.s.
	Kurkinorin tidal volume AUC in βArr2 KOs	Two-way ANOVA	Treatment × genotype: F(1, 21) = 5.41, p = 0.0301		Šídák	6-7
L	Kurkinol tidal volume in βArr2 KOs	Three-way ANOVA	Treatment × genotype × time: n.s.		None	6-7
			Treatment × genotype: n.s.
			Treatment × time: n.s.
			Genotype × time n.s.
			Treatment: F(1, 24) = 4.36, p = 0.0476
			Genotype: F(1, 24) = 4.96, p = 0.0356
			Time: F(4.12, 98.86) = 2.76, p = 0.0307
	Kurkinol tidal volume AUC in βArr2 KOs	Two-way ANOVA	Treatment × genotype: n.s.		Šídák	6-7
			Treatment: F(1, 23) = 8.19, p = 0.0088
			Genotype: F(1, 23) = 8.23, p = 0.0087
Figure 4 – Charcoal meal and metabolic chamber
A	% transit low dose	One-way ANOVA	Treatment: F(3, 56) = 6.94, p = 0.0005		Tukey	15
B	% transit high dose	One-way ANOVA	Treatment: F(3, 56) = 20.61, p < 0.0001		Tukey	13-17
C	% transit in βArr2 KOs	Two-way ANOVA	Treatment × genotype: n.s.		Tukey (pooled across genotype)	13-17
			Treatment: F(3, 96) = 45.44, p < 0.0001
			Genotype: n.s.
D	Faecal weight morphine	Two-way ANOVA	Treatment × time: F(10, 200) = 11.81, p < 0.0001		Dunnett	12-17
E	Faecal weight kurkinorin	Two-way ANOVA	Treatment × time: F(10, 190) = 3.86, p < 0.0001		Dunnett	12-15
F	Faecal weight kurkinol	Two-way ANOVA	Treatment × time: F(10, 195) = 6.83, p < 0.0001		Dunnett	13-15
G	Faecal weight AUC low dose	One-way ANOVA	Treatment: F(3, 47) = 3.66, p = 0.0188		Tukey	12-17
H	Faecal weight AUC high dose	One-way ANOVA	Treatment: F(3, 55) = 15.11, p < 0.0001		Tukey	12-17
I	Urine volume morphine	Two-way ANOVA	Treatment × time: n.s.		Dunnett	12-17
			Treatment: F(2, 36) = 3.39, p = 0.0447
			Time: F(2.561, 92.21) = 119.40, p < 0.0001
J	Urine volume kurkinorin	Two-way ANOVA	Treatment × time: n.s.		Dunnett	12-15
			Treatment: p = 0.0917
			Time: F(2.990, 107.6) = 104.40, p < 0.0001
K	Urine volume kurkinol	Two-way ANOVA	Treatment × time: n.s.		Dunnett	13-15
			Treatment: n.s.
			Time: F(2.832, 104.8) = 105.90, p < 0.0001
L	Urine volume AUC low dose	One-way ANOVA	Treatment: n.s.		None	12-17
M	Urine volume AUC high dose	One-way ANOVA	Treatment: n.s.		None	12-17
Figure 5 – Rotarod and CPP
A	Rotarod morphine	Two-way ANOVA	Treatment × time: F(14, 245) = 22.18, p < 0.0001		Dunnett	12-14
B	Rotarod kurkinol	Two-way ANOVA	Treatment × time: F(14, 252) = 19.48, p < 0.0001		Dunnett	12-14
C	Rotarod AUC low dose	One-way ANOVA	Treatment: F(2, 36) = 12.39, p < 0.0001		Tukey	12-14
D	Rotarod AUC high dose	One-way ANOVA	Treatment: F(2, 35) = 26.84, p < 0.0001		Tukey	12-14
E	CPP in rats	One-way ANOVA	Treatment: F(2, 9) = 4.65, p = 0.0410		Tukey	3-6
F	CPP in βArr2 KO mice	Two-way ANOVA	Treatment × genotype: n.s.		Tukey	8-10
			Treatment: F(3, 63) = 6.33, p = 0.0008
			Genotype: n.s.

## Sheet: Table S2
Table S2: Statistical analyses and results - Supplementary Figures
Figure Panel	Description	Statistical analysis	Results		Follow-up comparisons	N / group
Figure S1 – Effect of sex on hotplate								MOR	Mu opioid receptor
A	Morphine time course	Three-way ANOVA	Treatment × sex × time: F(10, 125) = 1.95, p = 0.045		Dunnett	5-6		βArr2	β-Arrestin 2
			Treatment × time (in males): F(10, 65) = 11.82, p > 0.0001					KO	Knockout (-/-)
			Treatment × time (in females): F(10, 60) = 9.56, p > 0.0001					WT	Wild-type (+/+)
B	Kurkinorin time course	Three-way ANOVA	Treatment × sex × time: F(10, 145) = 2.24, p = 0.018		Dunnett	5-6		M	Male
			Treatment × time (in males): F(10, 75) = 10.08, p > 0.0001					F	Female
			Treatment × time (in females): F(10, 70) = 6.97, p > 0.0001					n.s.	not significant
C	Kurkinol time course	Three-way ANOVA	Treatment × sex × time: n.s.		Dunnett	5-6
			Treatment × time: F(10, 145) = 36.91, <0.001
			Sex × time: n.s.
			Treatment × sex: n.s.
D	Low dose AUC	Two-way ANOVA	Treatment × sex: F(3, 37) = 4.14, p = 0.0126		Tukey	5-6
E	High dose AUC	Two-way ANOVA	Treatment × sex: n.s.		Tukey (pooled across sex)	5-6
			Treatment: F(3, 37) = 57.63, p > 0.0001
			Sex: n.s.
Figure S2 – Effect of sex on paclitaxel-induced neuropathic pain
A	Mechanical allodynia induction phase	Three-way ANOVA	Paclitaxel × sex × time: n.s.		Šídák	5-30
			Paclitaxel × time: F(6, 402) = 24.48, p > 0.001
			Sex × time: n.s.
			Paclitaxel × sex: n.s.
	Mechanical allodynia treatment phase	Three-way ANOVA	Treatment × sex × time: F(40, 490) = 1.72, p = 0.005		Dunnett	5-6
			Treatment × time (in males): F(40, 240) = 4.30, p > 0.0001
			Treatment × time (in females): F(40, 250) = 7.22, p > 0.0001
B	Mechanical allodynia dose response	Non-linear regression (agonist vs. response - variable slope [four parameter])	Male ED50 (mg/kg) (95% CI):	Female ED50 (mg/kg) (95% CI):	N/A	6
			Morphine: 9.52 (7.49-11.55)	Morphine: 7.90 (5.57-10.23)
			Kurkinorin: 10.97 (9.07-12.88)	Kurkinorin: 6.82 (4.62-9.02)
			Kurkinol: 1.58 (0.67-2.5)	Kurkinol: 1.02 (0.00-3.08)
C	Thermal allodynia induction phase	Three-way ANOVA	Paclitaxel × sex × time: n.s.		Šídák	5-30
			Paclitaxel × time: F(6, 402) = 22.43, p > 0.001
			Sex × time: n.s.
			Paclitaxel × sex: n.s.
	Thermal allodynia treatment phase	Three-way ANOVA	Treatment × sex × time: n.s.		Dunnett	5-6
			Treatment × time: F(40, 490) = 9.47, p > 0.001
			Sex × time: n.s.
			Treatment × sex: n.s.
D	Thermal allodynia dose response	Non-linear regression (inhibitor vs. response - variable slope [four parameter])	Male ID50 (mg/kg) (95% CI):	Female ID50 (mg/kg) (95% CI):	N/A	6
			Morphine: 9.41 (6.77-12.04)	Morphine: 9.09 (5.13-13.06)
			Kurkinorin: 10.16 (7.82-12.51)	Kurkinorin: 12.97 (7.32-18.61)
			Kurkinol: 2.03 (1.19-2.88)	Kurkinol: 1.79 (0.69-2.88)
Figure S3 – Effect of sex on whole body plethysmography
A	Frequency morphine time course	Three-way ANOVA	Treatment × sex × time: n.s.		Šídák	7-8
			Treatment × time: F(7, 182) = 6.85, p > 0.001
			Sex × time: n.s.
			Treatment × sex: n.s.
	Frequency morphine AUC	Two-way ANOVA	Treatment × sex: n.s.		None	7-8
			Treatment: F(1, 26) = 40.03, p > 0.0001
			Sex: n.s.
B	Frequency kurkinorin time course	Three-way ANOVA	Treatment × sex × time: n.s.		Tukey	5-8
			Treatment × time: F(17, 238) = 2.48, p = 0.003
			Sex × time: n.s.
			Treatment × sex: n.s.
	Frequency kurkinorin AUC	Two-way ANOVA	Treatment × sex: n.s.		Tukey (pooled across sex)	5-8
			Treatment: F(2, 34) = 15.70, p > 0.0001
			Sex: n.s.
C	Frequency kurkinol time course	Three-way ANOVA	Treatment × sex × time: F(14, 245) = 1.99, p = 0.019		Tukey	5-8
			Treatment × time (in males): F(14, 126) = 2.62, p = 0.0023
			Treatment × time (in females): F(14, 119) = 1.21, p = 0.2760
	Frequency kurkinol AUC	Two-way ANOVA	Treatment × sex: n.s.		Tukey (pooled across sex)	5-8
			Treatment: F(2, 35) = 18.64, p > 0.0001
			Sex: n.s.
D	Tidal volume morphine time course	Three-way ANOVA	Treatment × sex × time: n.s.		Šídák	7-8
			Treatment × time: p = 0.056
			Sex × time: n.s.
			Treatment × sex: n.s.
			Treatment: F(1, 26) = 14.02, p > 0.001
			Time: F(4.42, 115.01) = 4.28, P <0.001
			Sex: n.s.
	Tidal volume morphine AUC	Two-way ANOVA	Treatment × sex: n.s.		None	7-8
			Treatment: F(1, 26) = 19.48, p = 0.0002
			Sex: n.s.
E	Tidal volume kurkinorin time course	Three-way ANOVA	Treatment × sex × time: F(14, 238) = 1.89, p = 0.029		Tukey	5-8
			Treatment × time (in males): n.s.
			Treatment (in males): n.s.
			Time (in males): F(3.78, 68.01) = 9.61, p > 0.0001
			Treatment × time (in females): F(14, 112) = 3.37, p = 0.0002
	Tidal volume kurkinorin AUC	Two-way ANOVA	Treatment × sex: F(2, 34) = 9.90, p = 0.0004		Tukey	5-8
F	Tidal volume kurkinol time course	Three-way ANOVA	Treatment × sex × time: n.s.		Tukey	5-8
			Treatment × time: F(14, 245) = 33.43, p > 0.001
			Sex × time: n.s.
			Treatment × sex: n.s.
	Tidal volume kurkinol AUC	Two-way ANOVA	Treatment × sex: n.s.		Tukey (pooled across sex)	5-8
			Treatment: F(2, 35) = 14.20, p > 0.0001
			Sex: n.s.
Figure S4 – Effect of sex on charcoal meal and metabolic chamber
A	Low dose	Two-way ANOVA	Treatment × sex: F(3, 54) = 2.86, p = 0.0455		Tukey	7-10
B	High dose	Two-way ANOVA	Treatment × sex: n.s.		Tukey (pooled across sex)	7-10
			Treatment: F(3, 53) = 23.54, p > 0.0001
			Sex: F(1, 53) = 6.258, p = 0.0155
C	High dose in βArr KO	Three-way ANOVA	Treatment × sex × genotype: n.s.		Tukey (pooled across genotype)	5-10
			Treatment × sex: F(3, 88) = 4.05, p = 0.0095
			Treatment × genotype: n.s.
			Sex × genotype: n.s.
D	Faecal weight morphine time course	Three-way ANOVA	Treatment × sex × time: F(10,175) = 2.29, p = 0.015		Dunnett	6-8
			Treatment × time (in males): F(10, 90) = 9.10, p > 0.0001
			Treatment × time (in females): F(10, 85) = 4.95, p > 0.0001
E	Faecal weight kurkinorin time course	Three-way ANOVA	Treatment × sex × time: n.s.		Dunnett	6-8
			Treatment × time: F(10, 170) = 4.13, p > 0.001
			Sex × time: F(5, 170) = 4.96, p > 0.001
			Treatment × sex: n.s.
F	Faecal weight kurkinol time course	Three-way ANOVA	Treatment × sex × time: n.s.		Dunnett	6-8
			Treatment × time: F(10, 175) = 7.33, p > 0.001
			Sex × time: F(5, 175) = 6.45, p > 0.001
			Treatment × sex: n.s.
G	Faecal weight low dose total	Two-way ANOVA	Treatment × sex: F(3, 42) = 3.37, p = 0.0272		Tukey	6-8
H	Faecal weight high dose total	Two-way ANOVA	Treatment × sex: n.s.		Tukey	6-8
			Treatment: F(3, 51) = 20.39, p > 0.0001
			Sex: F(1, 51) = 12.15, p = 0.0010
I	Urine volume morphine time course	Three-way ANOVA	Treatment × sex × time: n.s.		None	6-8
			Treatment × time: p = 0.096
			Sex × time: n.s.
			Treatment × sex: n.s.
			Time: F(2.44, 85.43) = 107.66, p > .001
			Sex: n.s.
J	Urine volume kurkinorin time course	Three-way ANOVA	Treatment × sex × time: F(10, 165) = 2.00, p = .0.037		None	6-8
			Treatment × time (in males): n.s.
			Treatment (in males): F(2, 16) = 4.88, p = 0.0222
			Time (in males): F(3.01, 48.20) = 62.98, p > 0.0001
			Treatment × time (in females): n.s.
			Treatment (in females): n.s.
			Time (in females): F(3.35, 57.02) = 62.90, p > 0.0001
K	Urine volume kurkinol time course	Three-way ANOVA	Treatment × sex × time: F(10, 170) = 1.96, p = .0.040		Dunnett	6-8
			Treatment × time (in males): F(10, 85) = 2.16, p = 0.0282
			Treatment × time (in females): n.s.
			Treatment (in females): n.s.
			Time (in females): F(2.76, 46.50) = 65.64, p > 0.0001
L	Urine volume low dose total	Two-way ANOVA	Treatment × sex: F(3, 41) = 3.74, p = 0.0184		Tukey	6-8
M	Urine volume high dose total	Two-way ANOVA	Treatment × sex: F(3, 49) = 4.25, p = 0.0096		Tukey	6-8
Figure S5 – Effect of sex on rotarod and CPP
A	Morphine time course	Three-way ANOVA	Treatment × sex × time: p = 0.054		Dunnett	5-7
			Treatment × time: F(12, 192) = 17.83, p > 0.001
			Sex × time: F(6, 192) = 2.42, p = 0.028
			Treatment × sex: p = 0.075
B	Kurkinol time course	Three-way ANOVA	Treatment × sex × time: n.s.		Dunnett	5-7
			Treatment × time: F(12, 198) = 16.98, p > 0.001
			Sex × time: n.s.
			Treatment × sex: n.s.
C	Low dose AUC	Two-way ANOVA	Treatment × sex: F(2, 33) = 4.68, p = 0.0162		Tukey	5-7
D	High dose AUC	Two-way ANOVA	Treatment × sex: n.s.		Tukey (pooled across sex)	5-7
			Treatment: F(2, 32) = 51.74, p > 0.0001
			Sex: n.s.
F	CPP in βArr2 KO mice	Three-way ANOVA	Treatment × sex × genotype: n.s.		Tukey (pooled across sex and genotype)	3-6
			Treatment × sex: n.s.
			Treatment × genotype: n.s.
			Sex × genotype: n.s.
			Treatment: F(3, 55) = 6.02, p = 0.0013
			Genotype: n.s.
			Sex: n.s.
